# Supplementary material for: Enhancing CRISPR-Cas-based gene targeting in tomato using a dominant-negative ku80
Source: Hortic Res. 2024 Oct 23;12(2):uhae294. doi: 10.1093/hr/uhae294 (PMC11789525; doi:10.1093/hr/uhae294)
Supplement: Web_Material_uhae294 [file web_material_uhae294.zip]

Archive with 3 entries (3 files):
- 24.05.28_Supplemental sequences_tvv1.pdf
- 24.06.08_Supplemental Tables.pdf
- 24.09.07_Supplemental Figures kjy1.pdf
